# Supplementary material for: Deep learning-based polygenic scores enhance generalizability of psychiatric disorders prediction
Source: medRxiv. 2025 May 5:2025.05.05.25326794. Preprint. [Version 1] doi: 10.1101/2025.05.05.25326794 (PMC12083566; doi:10.1101/2025.05.05.25326794)
Supplement: Supplement 1 [file media-1.xlsx]

## Sheet: TS0 iPSYCH banner author list
Table S0: List of the iPSYCH Study Consortium contributors, appearing in the iPSYCH banner author
Group	First Names	Last Names	Email	Affiliations	Conflicts	ORCID	Grants
iPSYCH PI	Anders D.	Børglum	anders@biomed.au.dk	Department of Biomedicine, Aarhus University, Aarhus, Denmark; The Lundbeck Foundation Initiative for Integrative Psychiatric Research, iPSYCH, Denmark; Center for Genomics and Personalized Medicine, Aarhus, Denmark	None
iPSYCH PI	Merete	Nordentoft	merete.nordentoft@regionh.dk	Mental Health Centre Copenhagen, Capital Region of Denmark, Copenhagen University Hospital, Copenhagen, Denmark
iPSYCH PI	Preben Bo	Mortensen	pbm.ncrr@au.dk	NCRR - National Centre for Register-Based Research, Business and Social Sciences, Aarhus University, Aarhus V, Denmark; Centre for Integrated Register-based Research, CIRRAU, Aarhus University, Aarhus, Denmark; Centre for Integrative Sequencing, Department of Biomedicine and iSEQ, Aarhus University, Aarhus, Denmark;	None
iPSYCH PI	Thomas	Werge	thomas.werge@regionh.dk	Institute of Biological Psychiatry, Mental Health Center - Sct Hans, Copenhagen University Hospital, Copenhagen, Denmark;Section for Geogenetics, GLOBE Institute, Faculty of Health and Medical Sciences, Copenhagen University
Aarhus	Ditte	Demontis	ditte@biomed.au.dk	Center for Genomics and Personalized Medicine, Aarhus, Denmark
Aarhus	Jakob	Grove	grove@biomed.au.dk	Centre for Integrative Sequencing, Department of Biomedicine and iSEQ, Aarhus University, Aarhus, Denmark; BiRC Bioinformatics Research Centre, Aarhus University, Aarhus, Denmark
Aarhus	Anna	Starnawska	as@biomed.au.dk	Department of Biomedicine, Aarhus University, Aarhus, Denmark
Aarhus	Thomas	Damm Als	thomas.als@clin.au.dk	Centre for Integrative Sequencing, Department of Biomedicine and iSEQ, Aarhus University, Aarhus, Denmark
IBP	Alfonso	Buil	alfonso.buil.demur@regionh.dk	Institute of Biological Psychiatry, Mental Health Center - Sct Hans, Copenhagen University Hospital, Copenhagen, Denmark;Section for Geogenetics, GLOBE Institute, Faculty of Health and Medical Sciences, Copenhagen University	None
IBP	Anders	Rosengren	anders.rosengren@regionh.dk	Institute of Biological Psychiatry, Mental Health Center - Sct Hans, Copenhagen University Hospital, Copenhagen, Denmark	None	0000-0002-6682-1288
IBP	Andres	Ingasson	andres.ingason@regionh.dk	Institute of Biological Psychiatry, Mental Health Center - Sct Hans, Copenhagen University Hospital, Copenhagen, Denmark;Section for Geogenetics, GLOBE Institute, Faculty of Health and Medical Sciences, Copenhagen University	None
IBP	Andrew J.	Schork	Andrew.Joseph.Schork@regionh.dk	Institute of Biological Psychiatry, Mental Health Center - Sct Hans, Copenhagen University Hospital, Copenhagen, Denmark;Section for Geogenetics, GLOBE Institute, Faculty of Health and Medical Sciences, Copenhagen University	None	0000-0003-4164-9335
IBP	Dorte	Helenius	dorte.helenius.mikkelsen@regionh.dk	Institute of Biological Psychiatry, Mental Health Center - Sct Hans, Copenhagen University Hospital, Copenhagen, Denmark	None
IBP	Jesper	Gådin	jan.jesper.robert.gaadin@regionh.dk	Institute of Biological Psychiatry, Mental Health Center - Sct Hans, Copenhagen University Hospital, Copenhagen, Denmark	None
IBP	Richard	Zetterberg	richard.zetterberg@regionh.dk	Institute of Biological Psychiatry, Mental Health Center - Sct Hans, Copenhagen University Hospital, Copenhagen, Denmark	None
NCRR	Carsten	Bøcker Pedersen	cbp@econ.au.dk	National Centre for Register-based Research, BSS, Aarhus University
NCRR	Esben	Agerbo	ea.ncrr@au.dk	National Centre for Register-based Research, BSS, Aarhus University
NCRR	Jakob	Christensen	Jakob@clin.AU.dk	National Centre for Register-based Research, BSS, Aarhus University
NCRR	Liselotte	Pedersen	llp.ncrr@au.dk	National Centre for Register-based Research, BSS, Aarhus University
NCRR	Marianne	Giørtz Pedersen	mgp.ncrr@au.dk	National Centre for Register-based Research, BSS, Aarhus University
SSI	Jonas	Bybjerg-Grauholm	jogr@ssi.dk	Department for Congenital Disorders, Statens Serum Institut, Copenhagen, Denmark	None	0000-0003-1705-4008
SSI	Marie	Bækvad-Hansen	mabh@ssi.dk	Department for Congenital Disorders, Statens Serum Institut, Copenhagen, Denmark	None	0000-0002-5881-1776

## Sheet: TS1 Hypertuning
Table S1: Results of hyperparameter tuning of the EIR GLN model on ADHD, ASD, BIP, MDD, SCZ
Diagnosis	kernel_width	channel_exp_base	rb_do	na_augment_perc	AUROC
ADHD	128	3	0.1	0.2	0.53162
ADHD	128	4	0.9	0.4	0.523847
ADHD	64	3	0.9	0	0.533762
ADHD	32	4	0	0.6	0.509773
ADHD	32	2	0.9	0.4	0.50894
ADHD	32	3	0.9	0	0.522049
ADHD	64	4	0.1	0	0.53146
ADHD	64	4	0.5	0.2	0.527843
ADHD	16	2	0	0.2	0.528119
ADHD	32	2	0.25	0.4	0.528115
ADHD	32	4	0	0.2	0.513928
ADHD	128	2	0.25	0.6	0.522852
ADHD	32	2	0.9	0	0.52882
ADHD	128	2	0.9	0.6	0.522982
ADHD	128	2	0	0	0.532293
ADHD	32	2	0.5	0.6	0.511004
ADHD	16	3	0.5	0.2	0.511366
ADHD	16	2	0.9	0.6	0.519689
ADHD	64	2	0.1	0	0.527918
ADHD	64	3	0.5	0.2	0.524864
ADHD	128	4	0	0.2	0.530653
ADHD	32	3	0.25	0.6	0.528699
ADHD	128	3	0	0.4	0.529563
ADHD	32	4	0.1	0.4	0.512681
ADHD	128	4	0.25	0.6	0.508222
ADHD	16	3	0.5	0.4	0.508047
ADHD	32	4	0.1	0.2	0.51257
ADHD	16	2	0.1	0.6	0.52692
ASD	128	3	0.1	0.2	0.519319
ASD	128	4	0.9	0.4	0.506808
ASD	64	3	0.9	0	0.509155
ASD	32	4	0	0.6	0.519094
ASD	32	2	0.9	0.4	0.514496
ASD	32	3	0.9	0	0.522545
ASD	64	4	0.1	0	0.518553
ASD	64	4	0.5	0.2	0.512764
ASD	16	2	0	0.2	0.517534
ASD	32	2	0.25	0.4	0.506275
ASD	32	4	0	0.2	0.513236
ASD	128	2	0.25	0.6	0.518513
ASD	32	2	0.9	0	0.51753
ASD	128	2	0.9	0.6	0.518886
ASD	128	2	0	0	0.513187
ASD	32	2	0.5	0.6	0.517712
ASD	16	3	0.5	0.2	0.510864
ASD	16	2	0.9	0.6	0.51991
ASD	64	2	0.1	0	0.512344
ASD	64	3	0.5	0.2	0.519878
ASD	128	4	0	0.2	0.522851
ASD	32	3	0.25	0.6	0.509361
ASD	128	3	0	0.4	0.520991
ASD	32	4	0.1	0.4	0.50929
ASD	128	4	0.25	0.6	0.522909
ASD	16	3	0.5	0.4	0.515892
ASD	32	4	0.1	0.2	0.517065
ASD	16	2	0.1	0.6	0.515396
BIP	128	3	0.1	0.2	0.518447
BIP	128	4	0.9	0.4	0.514343
BIP	64	3	0.9	0	0.523528
BIP	32	4	0	0.6	0.549757
BIP	32	2	0.9	0.4	0.545338
BIP	32	3	0.9	0	0.530169
BIP	16	4	0	0.6	0.523513
BIP	64	4	0.1	0	0.526742
BIP	64	4	0.5	0.2	0.515064
BIP	16	2	0	0.2	0.526978
BIP	32	2	0.25	0.4	0.523111
BIP	32	4	0	0.2	0.534106
BIP	128	2	0.25	0.6	0.516391
BIP	32	2	0.9	0	0.526125
BIP	128	2	0.9	0.6	0.51467
BIP	128	2	0	0	0.528438
BIP	32	2	0.5	0.6	0.538185
BIP	16	3	0.5	0.2	0.519015
BIP	16	2	0.9	0.6	0.544504
BIP	64	2	0.1	0	0.531882
BIP	16	4	0.9	0	0.523158
BIP	64	3	0.5	0.2	0.508709
BIP	128	4	0	0.2	0.521172
BIP	32	3	0.25	0.6	0.518533
BIP	128	3	0	0.4	0.532103
BIP	32	4	0.1	0.4	0.529797
BIP	128	4	0.25	0.6	0.519526
BIP	16	3	0.5	0.4	0.522148
BIP	32	4	0.1	0.2	0.524344
BIP	16	2	0.1	0.6	0.547655
MDD	128	3	0.1	0.2	0.51639
MDD	128	4	0.9	0.4	0.506184
MDD	64	3	0.9	0	0.519405
MDD	32	4	0	0.6	0.514723
MDD	32	2	0.9	0.4	0.507766
MDD	32	3	0.9	0	0.511163
MDD	16	4	0	0.6	0.511177
MDD	64	4	0.1	0	0.513976
MDD	64	4	0.5	0.2	0.508005
MDD	16	2	0	0.2	0.509316
MDD	32	2	0.25	0.4	0.514747
MDD	32	4	0	0.2	0.508577
MDD	128	2	0.25	0.6	0.511414
MDD	32	2	0.9	0	0.510366
MDD	128	2	0.9	0.6	0.517004
MDD	128	2	0	0	0.514386
MDD	32	2	0.5	0.6	0.50365
MDD	16	3	0.5	0.2	0.508995
MDD	16	2	0.9	0.6	0.502384
MDD	64	2	0.1	0	0.518692
MDD	16	4	0.9	0	0.518517
MDD	64	3	0.5	0.2	0.514077
MDD	128	4	0	0.2	0.513671
MDD	32	3	0.25	0.6	0.514065
MDD	128	3	0	0.4	0.518641
MDD	32	4	0.1	0.4	0.509171
MDD	128	4	0.25	0.6	0.512457
MDD	16	3	0.5	0.4	0.513339
MDD	32	4	0.1	0.2	0.510736
MDD	16	2	0.1	0.6	0.501961
SCZ	128	3	0.1	0.2	0.526361
SCZ	128	4	0.9	0.4	0.524081
SCZ	64	3	0.9	0	0.526989
SCZ	32	4	0	0.6	0.525522
SCZ	32	2	0.9	0.4	0.524079
SCZ	32	3	0.9	0	0.53159
SCZ	16	4	0	0.6	0.512209
SCZ	64	4	0.1	0	0.518232
SCZ	64	4	0.5	0.2	0.529116
SCZ	16	2	0	0.2	0.530659
SCZ	32	2	0.25	0.4	0.532233
SCZ	32	4	0	0.2	0.515354
SCZ	128	2	0.25	0.6	0.52479
SCZ	32	2	0.9	0	0.522958
SCZ	128	2	0.9	0.6	0.526908
SCZ	128	2	0	0	0.524449
SCZ	32	2	0.5	0.6	0.515547
SCZ	16	3	0.5	0.2	0.519868
SCZ	16	2	0.9	0.6	0.518612
SCZ	64	2	0.1	0	0.522369
SCZ	16	4	0.9	0	0.517993
SCZ	64	3	0.5	0.2	0.531222
SCZ	128	4	0	0.2	0.523087
SCZ	32	3	0.25	0.6	0.536372
SCZ	128	3	0	0.4	0.525086
SCZ	32	4	0.1	0.4	0.525052
SCZ	128	4	0.25	0.6	0.52812
SCZ	16	3	0.5	0.4	0.515679
SCZ	32	4	0.1	0.2	0.530667
SCZ	16	2	0.1	0.6	0.528426

## Sheet: TS2 Best on test_iPSYCH1
Table S2: Best hyperparameter combinations of the EIR GLN models for ADHD, ASD, BIP, MDD, SCZ
Diagnosis	Hypercomb_number	kernel_width	channel_exp_base	rb_do	na_augment_perc	AUROC
ADHD	3	64	3	0.9	0	0.533762
ASD	27	128	4	0.25	0.6	0.522909
BIP	4	32	4	0	0.6	0.549757
MDD	3	64	3	0.9	0	0.519405
SCZ	24	32	3	0.25	0.6	0.536372

## Sheet: TS3 Best models on 5-CV
Table S3: Classification performance of the EIR GLN models with best hyperparameters on 5 validation folds ADHD, ASD, BIP, MDD, SCZ
Diagnosis	Valid	AUROC
ADHD	1	0.583315
ADHD	2	0.538065
ADHD	3	0.597258
ADHD	4	0.599433
ADHD	5	0.588768
ASD	1	0.568485
ASD	2	0.566752
ASD	3	0.5547
ASD	4	0.572514
ASD	5	0.560094
BIP	1	0.549194
BIP	2	0.529556
BIP	3	0.555613
BIP	4	0.532546
BIP	5	0.560595
MDD	1	0.552809
MDD	2	0.544155
MDD	3	0.549439
MDD	4	0.556363
MDD	5	0.566201
SCZ	1	0.552702
SCZ	2	0.549309
SCZ	3	0.554496
SCZ	4	0.555088
SCZ	5	0.540098

## Sheet: TS4 GLN vs bigstatsr
Table S4: Metrics and pvalues of GLN vs bigstatsr on test and replication sets of iPSYCH1 and iPSYCH2
Diagnosis	CV	Split_trained	Split_eval	Metric	avg_metric_GLN	avg_metric_bigstatsr	std_metric_GLN	std_metric_bigstatsr	lower_metric_GLN	lower_metric_bigstatsr	upper_metric_GLN	upper_metric_bigstatsr	Model1	Model2	metric	p_value	p_value_bonf_all	p_value_fdr_all	p.adj	H0	H1	Question
ADHD	5-CV	train_valid	test_iPSYCH1	AUROC	0.609169	0.620759	0.00939062	0.00922474	0.590429	0.602395	0.627405	0.63906	GLN	bigstatsr	AUROC	0.18897	0.94485	0.370367	ns	Model2 <= Model1	Model2 > Model1	Is the AUROC of bigstatsr better than that of GLN on test_iPSYCH1?
ASD	5-CV	train_valid	test_iPSYCH1	AUROC	0.55591	0.559796	0.00986618	0.00994639	0.536991	0.540392	0.575219	0.579433	GLN	bigstatsr	AUROC	0.391091	1	0.391091	ns	Model2 <= Model1	Model2 > Model1	Is the AUROC of bigstatsr better than that of GLN on test_iPSYCH1?
BIP	5-CV	train_valid	test_iPSYCH1	AUROC	0.527228	0.55055	0.0208531	0.0236405	0.489532	0.498591	0.571001	0.594866	GLN	bigstatsr	AUROC	0.22222	1	0.370367	ns	Model2 <= Model1	Model2 > Model1	Is the AUROC of bigstatsr better than that of GLN on test_iPSYCH1?
MDD	5-CV	train_valid	test_iPSYCH1	AUROC	0.563314	0.569853	0.00893976	0.00877093	0.545907	0.552915	0.580829	0.587107	GLN	bigstatsr	AUROC	0.301317	1	0.376646	ns	Model2 <= Model1	Model2 > Model1	Is the AUROC of bigstatsr better than that of GLN on test_iPSYCH1?
SCZ	5-CV	train_valid	test_iPSYCH1	AUROC	0.534551	0.576272	0.0180529	0.0182216	0.498932	0.54204	0.569206	0.610544	GLN	bigstatsr	AUROC	0.04891	0.24455	0.24455	ns	Model2 <= Model1	Model2 > Model1	Is the AUROC of bigstatsr better than that of GLN on test_iPSYCH1?
ADHD	5-CV	train_valid	iPSYCH2	AUROC	0.602565	0.566964	0.00381248	0.00392501	0.595142	0.559288	0.609955	0.574674	bigstatsr	GLN	AUROC	0	0	0	0.000000	Model2 <= Model1	Model2 > Model1	Is the AUROC of GLN better than that of bigstatsr on iPSYCH2?
ASD	5-CV	train_valid	iPSYCH2	AUROC	0.561595	0.537585	0.00425169	0.0042566	0.553271	0.529124	0.570076	0.546039	bigstatsr	GLN	AUROC	2.416e-05	0.0001208	5.44833e-05	0.000054	Model2 <= Model1	Model2 > Model1	Is the AUROC of GLN better than that of bigstatsr on iPSYCH2?
BIP	5-CV	train_valid	iPSYCH2	AUROC	0.529431	0.521047	0.00848356	0.00844025	0.513427	0.504297	0.544953	0.537708	bigstatsr	GLN	AUROC	0.232471	1	0.290589	ns	Model2 <= Model1	Model2 > Model1	Is the AUROC of GLN better than that of bigstatsr on iPSYCH2?
MDD	5-CV	train_valid	iPSYCH2	AUROC	0.546926	0.526415	0.00375434	0.00366479	0.53951	0.519181	0.554292	0.533549	bigstatsr	GLN	AUROC	3.269e-05	0.00016345	5.44833e-05	0.000054	Model2 <= Model1	Model2 > Model1	Is the AUROC of GLN better than that of bigstatsr on iPSYCH2?
SCZ	5-CV	train_valid	iPSYCH2	AUROC	0.539449	0.547464	0.00556138	0.00548264	0.528554	0.536707	0.550272	0.558349	bigstatsr	GLN	AUROC	0.847798	1	0.847798	ns	Model2 <= Model1	Model2 > Model1	Is the AUROC of GLN better than that of bigstatsr on iPSYCH2?
ADHD	5-CV	train_valid	test_iPSYCH1	R2	0.0306309	0.0390728	0.00521626	0.00576474	0.0208813	0.0281925	0.0414614	0.0509186	GLN	bigstatsr	R2	0.138073	0.690365	0.272772	ns	Model2 <= Model1	Model2 > Model1	Is the R2 of bigstatsr better than that of GLN on test_iPSYCH1?
ASD	5-CV	train_valid	test_iPSYCH1	R2	0.00642643	0.00649304	0.00221515	0.00223114	0.00272621	0.00274695	0.0112276	0.0113728	GLN	bigstatsr	R2	0.4913	1	0.4913	ns	Model2 <= Model1	Model2 > Model1	Is the R2 of bigstatsr better than that of GLN on test_iPSYCH1?
BIP	5-CV	train_valid	test_iPSYCH1	R2	0.00186772	0.00612437	0.0024405	0.00441947	1.87002e-06	0.00021802	0.00874765	0.0167524	GLN	bigstatsr	R2	0.163663	0.818315	0.272772	ns	Model2 <= Model1	Model2 > Model1	Is the R2 of bigstatsr better than that of GLN on test_iPSYCH1?
MDD	5-CV	train_valid	test_iPSYCH1	R2	0.015178	0.0181982	0.00414606	0.00446695	0.00790791	0.0103804	0.0240376	0.0275564	GLN	bigstatsr	R2	0.30954	1	0.386925	ns	Model2 <= Model1	Model2 > Model1	Is the R2 of bigstatsr better than that of GLN on test_iPSYCH1?
SCZ	5-CV	train_valid	test_iPSYCH1	R2	0.00257789	0.00938521	0.00228599	0.00450075	2.21877e-05	0.00232444	0.0084516	0.0196515	GLN	bigstatsr	R2	0.070396	0.35198	0.272772	ns	Model2 <= Model1	Model2 > Model1	Is the R2 of bigstatsr better than that of GLN on test_iPSYCH1?
ADHD	5-CV	train_valid	iPSYCH2	R2	0.0271655	0.0119705	0.00200316	0.00137202	0.0233264	0.00939776	0.0311859	0.0147308	bigstatsr	GLN	R2	0	0	0	0.000000	Model2 <= Model1	Model2 > Model1	Is the R2 of GLN better than that of bigstatsr on iPSYCH2?
ASD	5-CV	train_valid	iPSYCH2	R2	0.00770163	0.00265837	0.0010603	0.000615551	0.00573913	0.00154164	0.00992902	0.00395884	bigstatsr	GLN	R2	5.03e-06	2.515e-05	1.2575e-05	0.000013	Model2 <= Model1	Model2 > Model1	Is the R2 of GLN better than that of bigstatsr on iPSYCH2?
BIP	5-CV	train_valid	iPSYCH2	R2	0.00198096	0.00116001	0.00108806	0.000728218	0.000337757	0.000110667	0.00453195	0.00288692	bigstatsr	GLN	R2	0.262297	1	0.327871	ns	Model2 <= Model1	Model2 > Model1	Is the R2 of GLN better than that of bigstatsr on iPSYCH2?
MDD	5-CV	train_valid	iPSYCH2	R2	0.00804519	0.00269067	0.00128018	0.00071673	0.0056823	0.00142236	0.010695	0.00421263	bigstatsr	GLN	R2	4.72e-05	0.000236	7.86667e-05	0.000079	Model2 <= Model1	Model2 > Model1	Is the R2 of GLN better than that of bigstatsr on iPSYCH2?
SCZ	5-CV	train_valid	iPSYCH2	R2	0.00325094	0.00366945	0.000841992	0.000857329	0.00175019	0.00212299	0.00503608	0.00550073	bigstatsr	GLN	R2	0.637446	1	0.637446	ns	Model2 <= Model1	Model2 > Model1	Is the R2 of GLN better than that of bigstatsr on iPSYCH2?

## Sheet: TS5 Perf drop eval GLN vs big
Table S5: Drop in AUROC and R2 of GLN and bigstatsr on iPSYCH2-test_iPSYCH1
Diagnosis	Features	Metric	Model1	Model2	diff_avg	std_diff	lower_diff	upper_diff	p_value_fdr_all	p.adj	H0	H1	Question	Model	Interaction	CV	Split_trained	Model_type	avg_metric_iPSYCH2	avg_metric_test_iPSYCH1	std_metric_iPSYCH2	std_metric_test_iPSYCH1	lower_metric_iPSYCH2	lower_metric_test_iPSYCH1	upper_metric_iPSYCH2	upper_metric_test_iPSYCH1	metric	p_value	p_value_bonf_all
ADHD	GLN	AUROC	iPSYCH2	test_iPSYCH1	0.00660349	0.010135	-0.0132612	0.0264681	0.363664	ns	Model2 <= Model1	Model2 > Model1	Is the AUROC of GLN on iPSYCH2 lower than on test_iPSYCH1?	EIR		5-CV	train_valid	DL	0.602565	0.609169	0.00381248	0.00939062	0.595142	0.590429	0.609955	0.627405	AUROC	0.254565	1
ADHD	bigstatsr	AUROC	iPSYCH2	test_iPSYCH1	0.0537958	0.010025	0.0341467	0.0734449	0	0.000	Model2 <= Model1	Model2 > Model1	Is the AUROC of bigstatsr on iPSYCH2 lower than on test_iPSYCH1?	bigstatsr		5-CV	train_valid	Linear	0.566964	0.620759	0.00392501	0.00922474	0.559288	0.602395	0.574674	0.63906	AUROC	0	0
ASD	GLN	AUROC	iPSYCH2	test_iPSYCH1	-0.00568452	0.0107433	-0.0267414	0.0153723	0.700483	ns	Model2 <= Model1	Model2 > Model1	Is the AUROC of GLN on iPSYCH2 lower than on test_iPSYCH1?	EIR		5-CV	train_valid	DL	0.561595	0.55591	0.00425169	0.00986618	0.553271	0.536991	0.570076	0.575219	AUROC	0.700483	1
ASD	bigstatsr	AUROC	iPSYCH2	test_iPSYCH1	0.0222107	0.0108189	0.0010056	0.0434158	0.0655	ns	Model2 <= Model1	Model2 > Model1	Is the AUROC of bigstatsr on iPSYCH2 lower than on test_iPSYCH1?	bigstatsr		5-CV	train_valid	Linear	0.537585	0.559796	0.0042566	0.00994639	0.529124	0.540392	0.546039	0.579433	AUROC	0.01965	0.1965
BIP	GLN	AUROC	iPSYCH2	test_iPSYCH1	-0.00220274	0.0225127	-0.0463277	0.0419222	0.668793	ns	Model2 <= Model1	Model2 > Model1	Is the AUROC of GLN on iPSYCH2 lower than on test_iPSYCH1?	EIR		5-CV	train_valid	DL	0.529431	0.527228	0.00848356	0.0208531	0.513427	0.489532	0.544953	0.571001	AUROC	0.554318	1
BIP	bigstatsr	AUROC	iPSYCH2	test_iPSYCH1	0.0295028	0.025102	-0.0196972	0.0787028	0.185167	ns	Model2 <= Model1	Model2 > Model1	Is the AUROC of bigstatsr on iPSYCH2 lower than on test_iPSYCH1?	bigstatsr		5-CV	train_valid	Linear	0.521047	0.55055	0.00844025	0.0236405	0.504297	0.498591	0.537708	0.594866	AUROC	0.1111	1
MDD	GLN	AUROC	iPSYCH2	test_iPSYCH1	0.016388	0.0096961	-0.00261632	0.0353924	0.11385	ns	Model2 <= Model1	Model2 > Model1	Is the AUROC of GLN on iPSYCH2 lower than on test_iPSYCH1?	EIR		5-CV	train_valid	DL	0.546926	0.563314	0.00375434	0.00893976	0.53951	0.545907	0.554292	0.580829	AUROC	0.04554	0.4554
MDD	bigstatsr	AUROC	iPSYCH2	test_iPSYCH1	0.0434381	0.00950578	0.0248067	0.0620694	0	0.000	Model2 <= Model1	Model2 > Model1	Is the AUROC of bigstatsr on iPSYCH2 lower than on test_iPSYCH1?	bigstatsr		5-CV	train_valid	Linear	0.526415	0.569853	0.00366479	0.00877093	0.519181	0.552915	0.533549	0.587107	AUROC	0	0
SCZ	GLN	AUROC	iPSYCH2	test_iPSYCH1	-0.00489884	0.0188901	-0.0419235	0.0321258	0.668793	ns	Model2 <= Model1	Model2 > Model1	Is the AUROC of GLN on iPSYCH2 lower than on test_iPSYCH1?	EIR		5-CV	train_valid	DL	0.539449	0.534551	0.00556138	0.0180529	0.528554	0.498932	0.550272	0.569206	AUROC	0.601914	1
SCZ	bigstatsr	AUROC	iPSYCH2	test_iPSYCH1	0.028808	0.0190286	-0.008488	0.066104	0.11438	ns	Model2 <= Model1	Model2 > Model1	Is the AUROC of bigstatsr on iPSYCH2 lower than on test_iPSYCH1?	bigstatsr		5-CV	train_valid	Linear	0.547464	0.576272	0.00548264	0.0182216	0.536707	0.54204	0.558349	0.610544	AUROC	0.05719	0.5719
ADHD	GLN	R2	iPSYCH2	test_iPSYCH1	0.00346538	0.00558767	-0.00748645	0.0144172	0.387769	ns	Model2 <= Model1	Model2 > Model1	Is the R2 of GLN on iPSYCH2 lower than on test_iPSYCH1?	EIR		5-CV	train_valid	DL	0.0271655	0.0306309	0.00200316	0.00521626	0.0233264	0.0208813	0.0311859	0.0414614	R2	0.271438	1
ADHD	bigstatsr	R2	iPSYCH2	test_iPSYCH1	0.0271023	0.00592577	0.0154878	0.0387168	0	0.00000000	Model2 <= Model1	Model2 > Model1	Is the R2 of bigstatsr on iPSYCH2 lower than on test_iPSYCH1?	bigstatsr		5-CV	train_valid	Linear	0.0119705	0.0390728	0.00137202	0.00576474	0.00939776	0.0281925	0.0147308	0.0509186	R2	0	0
ASD	GLN	R2	iPSYCH2	test_iPSYCH1	-0.0012752	0.00245583	-0.00608863	0.00353823	0.714258	ns	Model2 <= Model1	Model2 > Model1	Is the R2 of GLN on iPSYCH2 lower than on test_iPSYCH1?	EIR		5-CV	train_valid	DL	0.00770163	0.00642643	0.0010603	0.00221515	0.00573913	0.00272621	0.00992902	0.0112276	R2	0.714258	1
ASD	bigstatsr	R2	iPSYCH2	test_iPSYCH1	0.00383468	0.00231449	-0.000701734	0.00837108	0.09455	ns	Model2 <= Model1	Model2 > Model1	Is the R2 of bigstatsr on iPSYCH2 lower than on test_iPSYCH1?	bigstatsr		5-CV	train_valid	Linear	0.00265837	0.00649304	0.000615551	0.00223114	0.00154164	0.00274695	0.00395884	0.0113728	R2	0.031441	0.31441
BIP	GLN	R2	iPSYCH2	test_iPSYCH1	-0.000113236	0.00267206	-0.00535048	0.005124	0.714258	ns	Model2 <= Model1	Model2 > Model1	Is the R2 of GLN on iPSYCH2 lower than on test_iPSYCH1?	EIR		5-CV	train_valid	DL	0.00198096	0.00186772	0.00108806	0.0024405	0.000337757	1.87002e-06	0.00453195	0.00874765	R2	0.642759	1
BIP	bigstatsr	R2	iPSYCH2	test_iPSYCH1	0.00496436	0.00447906	-0.0038146	0.0137433	0.160832	ns	Model2 <= Model1	Model2 > Model1	Is the R2 of bigstatsr on iPSYCH2 lower than on test_iPSYCH1?	bigstatsr		5-CV	train_valid	Linear	0.00116001	0.00612437	0.000728218	0.00441947	0.000110667	0.00021802	0.00288692	0.0167524	R2	0.096499	0.96499
MDD	GLN	R2	iPSYCH2	test_iPSYCH1	0.00713278	0.0043392	-0.00137205	0.0156376	0.09455	ns	Model2 <= Model1	Model2 > Model1	Is the R2 of GLN on iPSYCH2 lower than on test_iPSYCH1?	EIR		5-CV	train_valid	DL	0.00804519	0.015178	0.00128018	0.00414606	0.0056823	0.00790791	0.010695	0.0240376	R2	0.03782	0.3782
MDD	bigstatsr	R2	iPSYCH2	test_iPSYCH1	0.0155075	0.00452409	0.00664034	0.0243748	2.5e-07	0.00000025	Model2 <= Model1	Model2 > Model1	Is the R2 of bigstatsr on iPSYCH2 lower than on test_iPSYCH1?	bigstatsr		5-CV	train_valid	Linear	0.00269067	0.0181982	0.00071673	0.00446695	0.00142236	0.0103804	0.00421263	0.0275564	R2	5e-08	5e-07
SCZ	GLN	R2	iPSYCH2	test_iPSYCH1	-0.000673045	0.00243613	-0.00544786	0.00410177	0.714258	ns	Model2 <= Model1	Model2 > Model1	Is the R2 of GLN on iPSYCH2 lower than on test_iPSYCH1?	EIR		5-CV	train_valid	DL	0.00325094	0.00257789	0.000841992	0.00228599	0.00175019	2.21877e-05	0.00503608	0.0084516	R2	0.682109	1
SCZ	bigstatsr	R2	iPSYCH2	test_iPSYCH1	0.00571576	0.00458168	-0.00326433	0.0146959	0.160832	ns	Model2 <= Model1	Model2 > Model1	Is the R2 of bigstatsr on iPSYCH2 lower than on test_iPSYCH1?	bigstatsr		5-CV	train_valid	Linear	0.00366945	0.00938521	0.000857329	0.00450075	0.00212299	0.00232444	0.00550073	0.0196515	R2	0.08332	0.8332

## Sheet: TS6 Models metrics on test
Table S6: AUROC and R2 of all models on test iPSYCH1
Diagnosis	Model	Interaction	Features	CV	Split_trained	Split_eval	Model_type	avg_roc_auc	std_roc_auc	lower_roc_auc	upper_roc_auc	avg_r2	std_r2	lower_r2	upper_r2
ADHD	EIR	Inter	GLN	5-CV	train_valid	test_iPSYCH1	DL	0.609169	0.00939062	0.590429	0.627405	0.0306309	0.00521626	0.0208813	0.0414614
ADHD	bigstatsr	No-Inter	bigstatsr	5-CV	train_valid	test_iPSYCH1	Linear	0.620759	0.00922474	0.602395	0.63906	0.0390728	0.00576474	0.0281925	0.0509186
ADHD	Logreg	Inter	GLN+bigstatsr	5-CV	train_valid	test_iPSYCH1	Linear	0.621307	0.00921792	0.603066	0.63909	0.0388477	0.00576444	0.0280808	0.0506489
ADHD	Logreg	No-Inter	PGS	5-CV	train_valid	test_iPSYCH1	Linear	0.521179	0.011314	0.491777	0.540856	0.00166822	0.00119739	7.02204e-05	0.00462073
ADHD	Logreg	No-Inter	FGRS	5-CV	train_valid	test_iPSYCH1	Linear	0.627975	0.00937193	0.60954	0.64613	0.0627873	0.00711402	0.0492554	0.0774265
ADHD	Logreg	Inter	PGS+FGRS	5-CV	train_valid	test_iPSYCH1	Linear	0.63643	0.00932147	0.618209	0.654696	0.0637875	0.00719176	0.0502023	0.0782254
ADHD	Logreg	Inter	GLN+PGS+FGRS	5-CV	train_valid	test_iPSYCH1	Linear	0.678732	0.00889519	0.661526	0.696192	0.0811998	0.00794075	0.0662647	0.0973925
ADHD	Logreg	Inter	bigstatsr+PGS+FGRS	5-CV	train_valid	test_iPSYCH1	Linear	0.676888	0.00897182	0.6593	0.69423	0.0806216	0.00796048	0.0656115	0.0968076
ADHD	Logreg	Inter	GLN+bigstatsr+PGS+FGRS	5-CV	train_valid	test_iPSYCH1	Linear	0.684145	0.00880872	0.666896	0.701386	0.0879189	0.00815496	0.0723462	0.104417
ASD	EIR	Inter	GLN	5-CV	train_valid	test_iPSYCH1	DL	0.55591	0.00986618	0.536991	0.575219	0.00642643	0.00221515	0.00272621	0.0112276
ASD	bigstatsr	No-Inter	bigstatsr	5-CV	train_valid	test_iPSYCH1	Linear	0.559796	0.00994639	0.540392	0.579433	0.00649304	0.00223114	0.00274695	0.0113728
ASD	Logreg	Inter	GLN+bigstatsr	5-CV	train_valid	test_iPSYCH1	Linear	0.560111	0.00985758	0.540944	0.57933	0.00726272	0.00233605	0.00327366	0.0122688
ASD	Logreg	No-Inter	PGS	5-CV	train_valid	test_iPSYCH1	Linear	0.539273	0.0101986	0.519511	0.559225	0.0034668	0.00164807	0.000902988	0.00718996
ASD	Logreg	No-Inter	FGRS	5-CV	train_valid	test_iPSYCH1	Linear	0.551778	0.0106551	0.531881	0.57218	0.0202621	0.00404892	0.0127686	0.0285928
ASD	Logreg	Inter	PGS+FGRS	5-CV	train_valid	test_iPSYCH1	Linear	0.580243	0.0101538	0.560455	0.600387	0.0232089	0.00430685	0.0152348	0.0321205
ASD	Logreg	Inter	GLN+PGS+FGRS	5-CV	train_valid	test_iPSYCH1	Linear	0.599647	0.0100273	0.580054	0.619143	0.028502	0.00469451	0.0196578	0.0381104
ASD	Logreg	Inter	bigstatsr+PGS+FGRS	5-CV	train_valid	test_iPSYCH1	Linear	0.589487	0.0100183	0.569792	0.609144	0.0249623	0.00444597	0.0166601	0.034077
ASD	Logreg	Inter	GLN+bigstatsr+PGS+FGRS	5-CV	train_valid	test_iPSYCH1	Linear	0.601471	0.00993021	0.581431	0.620513	0.0288474	0.00470719	0.0200148	0.0381747
BIP	EIR	Inter	GLN	5-CV	train_valid	test_iPSYCH1	DL	0.527228	0.0208531	0.489532	0.571001	0.00186772	0.0024405	1.87002e-06	0.00874765
BIP	bigstatsr	No-Inter	bigstatsr	5-CV	train_valid	test_iPSYCH1	Linear	0.55055	0.0236405	0.498591	0.594866	0.00612437	0.00441947	0.00021802	0.0167524
BIP	Logreg	No-Inter	GLN+bigstatsr	5-CV	train_valid	test_iPSYCH1	Linear	0.538148	0.0238588	0.487042	0.582805	0.00286203	0.00311927	6.75329e-06	0.0112094
BIP	Logreg	No-Inter	PGS	5-CV	train_valid	test_iPSYCH1	Linear	0.606311	0.0219914	0.562761	0.64907	0.0222745	0.00991507	0.00660462	0.0448369
BIP	Logreg	No-Inter	FGRS	5-CV	train_valid	test_iPSYCH1	Linear	0.619191	0.0266328	0.57108	0.667335	0.112997	0.0370654	0.049449	0.192657
BIP	Logreg	No-Inter	PGS+FGRS	5-CV	train_valid	test_iPSYCH1	Linear	0.656962	0.0232645	0.611349	0.702236	0.135121	0.0382335	0.0684711	0.218378
BIP	Logreg	No-Inter	GLN+PGS+FGRS	5-CV	train_valid	test_iPSYCH1	Linear	0.657563	0.0234565	0.611067	0.702958	0.136145	0.0383809	0.0691105	0.218117
BIP	Logreg	No-Inter	bigstatsr+PGS+FGRS	5-CV	train_valid	test_iPSYCH1	Linear	0.657445	0.0233676	0.611152	0.702744	0.115136	0.0318728	0.0590822	0.182197
BIP	Logreg	No-Inter	GLN+bigstatsr+PGS+FGRS	5-CV	train_valid	test_iPSYCH1	Linear	0.65753	0.0232897	0.611795	0.703066	0.119458	0.0332071	0.0618245	0.191331
MDD	EIR	Inter	GLN	5-CV	train_valid	test_iPSYCH1	DL	0.563314	0.00893976	0.545907	0.580829	0.015178	0.00414606	0.00790791	0.0240376
MDD	bigstatsr	No-Inter	bigstatsr	5-CV	train_valid	test_iPSYCH1	Linear	0.569853	0.00877093	0.552915	0.587107	0.0181982	0.00446695	0.0103804	0.0275564
MDD	Logreg	Inter	GLN+bigstatsr	5-CV	train_valid	test_iPSYCH1	Linear	0.572216	0.00889475	0.554659	0.589418	0.0195489	0.00468387	0.0111433	0.0293842
MDD	Logreg	No-Inter	PGS	5-CV	train_valid	test_iPSYCH1	Linear	0.606272	0.00874432	0.588895	0.623399	0.0419929	0.00670235	0.0294002	0.0557359
MDD	Logreg	No-Inter	FGRS	5-CV	train_valid	test_iPSYCH1	Linear	0.589708	0.00885368	0.572506	0.607429	0.03886	0.00648027	0.0269848	0.0525488
MDD	Logreg	Inter	PGS+FGRS	5-CV	train_valid	test_iPSYCH1	Linear	0.637935	0.00859357	0.621057	0.65447	0.072565	0.00860707	0.0563734	0.0896537
MDD	Logreg	Inter	GLN+PGS+FGRS	5-CV	train_valid	test_iPSYCH1	Linear	0.643186	0.00851738	0.626371	0.659833	0.0773817	0.00876769	0.0606981	0.0951216
MDD	Logreg	Inter	bigstatsr+PGS+FGRS	5-CV	train_valid	test_iPSYCH1	Linear	0.640323	0.0084497	0.623709	0.656632	0.0738608	0.00854178	0.057633	0.0909427
MDD	Logreg	Inter	GLN+bigstatsr+PGS+FGRS	5-CV	train_valid	test_iPSYCH1	Linear	0.639553	0.00844211	0.623078	0.655974	0.0714953	0.00840954	0.0555597	0.0883967
SCZ	EIR	Inter	GLN	5-CV	train_valid	test_iPSYCH1	DL	0.534551	0.0180529	0.498932	0.569206	0.00257789	0.00228599	2.21877e-05	0.0084516
SCZ	bigstatsr	No-Inter	bigstatsr	5-CV	train_valid	test_iPSYCH1	Linear	0.576272	0.0182216	0.54204	0.610544	0.00938521	0.00450075	0.00232444	0.0196515
SCZ	Logreg	No-Inter	GLN+bigstatsr	5-CV	train_valid	test_iPSYCH1	Linear	0.557347	0.018037	0.522866	0.592645	0.00578751	0.00348677	0.000740024	0.014277
SCZ	Logreg	No-Inter	PGS	5-CV	train_valid	test_iPSYCH1	Linear	0.590493	0.0182234	0.555164	0.625814	0.0161512	0.00641705	0.00560082	0.0307226
SCZ	Logreg	No-Inter	FGRS	5-CV	train_valid	test_iPSYCH1	Linear	0.566163	0.020958	0.525528	0.605823	0.043838	0.0156512	0.0174319	0.0782393
SCZ	Logreg	No-Inter	PGS+FGRS	5-CV	train_valid	test_iPSYCH1	Linear	0.630944	0.0186189	0.593735	0.667352	0.0518323	0.0151191	0.0258794	0.0849063
SCZ	Logreg	No-Inter	GLN+PGS+FGRS	5-CV	train_valid	test_iPSYCH1	Linear	0.633984	0.0187922	0.596537	0.670117	0.0523201	0.0153453	0.0257363	0.0851839
SCZ	Logreg	No-Inter	bigstatsr+PGS+FGRS	5-CV	train_valid	test_iPSYCH1	Linear	0.633493	0.0183188	0.597746	0.668985	0.046774	0.0122426	0.0251349	0.0728853
SCZ	Logreg	No-Inter	GLN+bigstatsr+PGS+FGRS	5-CV	train_valid	test_iPSYCH1	Linear	0.634596	0.0188133	0.597146	0.671111	0.0486069	0.012791	0.0259279	0.0759544

## Sheet: TS7 Pval of linear models test
Table S7: Pvalues of nested linear models on test iPSYCH1
Diagnosis	Split_trained	Split_eval	Model_type	Model1	Model2	metric	p_value	p_value_bonf_all	p_value_fdr_all	p.adj	H0	H1	Model	Question
ADHD	train_valid	test_iPSYCH1	Linear	GLN	GLN+bigstatsr	AUROC	0.17849	1	0.45525	ns	Model2 <= Model1	Model2 > Model1		Is the AUROC of GLN+bigstatsr better than that of GLN on test_iPSYCH1?
ADHD	train_valid	test_iPSYCH1	Linear	FGRS	PGS+FGRS	AUROC	0.260855	1	0.52171	ns	Model2 <= Model1	Model2 > Model1		Is the AUROC of PGS+FGRS better than that of FGRS on test_iPSYCH1?
ADHD	train_valid	test_iPSYCH1	Linear	PGS+FGRS	GLN+PGS+FGRS	AUROC	0.0005531	0.011062	0.011062	0.011062	Model2 <= Model1	Model2 > Model1		Is the AUROC of GLN+PGS+FGRS better than that of PGS+FGRS on test_iPSYCH1?
ADHD	train_valid	test_iPSYCH1	Linear	GLN+PGS+FGRS	GLN+bigstatsr+PGS+FGRS	AUROC	0.333127	1	0.528947	ns	Model2 <= Model1	Model2 > Model1		Is the AUROC of GLN+bigstatsr+PGS+FGRS better than that of GLN+PGS+FGRS on test_iPSYCH1?
ASD	train_valid	test_iPSYCH1	Linear	GLN	GLN+bigstatsr	AUROC	0.380613	1	0.528947	ns	Model2 <= Model1	Model2 > Model1		Is the AUROC of GLN+bigstatsr better than that of GLN on test_iPSYCH1?
ASD	train_valid	test_iPSYCH1	Linear	FGRS	PGS+FGRS	AUROC	0.02543	0.5086	0.169533	ns	Model2 <= Model1	Model2 > Model1		Is the AUROC of PGS+FGRS better than that of FGRS on test_iPSYCH1?
ASD	train_valid	test_iPSYCH1	Linear	PGS+FGRS	GLN+PGS+FGRS	AUROC	0.08693	1	0.34772	ns	Model2 <= Model1	Model2 > Model1		Is the AUROC of GLN+PGS+FGRS better than that of PGS+FGRS on test_iPSYCH1?
ASD	train_valid	test_iPSYCH1	Linear	GLN+PGS+FGRS	GLN+bigstatsr+PGS+FGRS	AUROC	0.446169	1	0.528947	ns	Model2 <= Model1	Model2 > Model1		Is the AUROC of GLN+bigstatsr+PGS+FGRS better than that of GLN+PGS+FGRS on test_iPSYCH1?
BIP	train_valid	test_iPSYCH1	Linear	GLN	GLN+bigstatsr	AUROC	0.35539	1	0.528947	ns	Model2 <= Model1	Model2 > Model1		Is the AUROC of GLN+bigstatsr better than that of GLN on test_iPSYCH1?
BIP	train_valid	test_iPSYCH1	Linear	FGRS	PGS+FGRS	AUROC	0.13559	1	0.451967	ns	Model2 <= Model1	Model2 > Model1		Is the AUROC of PGS+FGRS better than that of FGRS on test_iPSYCH1?
BIP	train_valid	test_iPSYCH1	Linear	PGS+FGRS	GLN+PGS+FGRS	AUROC	0.491807	1	0.528947	ns	Model2 <= Model1	Model2 > Model1		Is the AUROC of GLN+PGS+FGRS better than that of PGS+FGRS on test_iPSYCH1?
BIP	train_valid	test_iPSYCH1	Linear	GLN+PGS+FGRS	GLN+bigstatsr+PGS+FGRS	AUROC	0.5025	1	0.528947	ns	Model2 <= Model1	Model2 > Model1		Is the AUROC of GLN+bigstatsr+PGS+FGRS better than that of GLN+PGS+FGRS on test_iPSYCH1?
MDD	train_valid	test_iPSYCH1	Linear	GLN	GLN+bigstatsr	AUROC	0.240226	1	0.52171	ns	Model2 <= Model1	Model2 > Model1		Is the AUROC of GLN+bigstatsr better than that of GLN on test_iPSYCH1?
MDD	train_valid	test_iPSYCH1	Linear	PGS	PGS+FGRS	AUROC	0.004889	0.09778	0.04889	0.04889	Model2 <= Model1	Model2 > Model1		Is the AUROC of PGS+FGRS better than that of PGS on test_iPSYCH1?
MDD	train_valid	test_iPSYCH1	Linear	PGS+FGRS	GLN+PGS+FGRS	AUROC	0.332191	1	0.528947	ns	Model2 <= Model1	Model2 > Model1		Is the AUROC of GLN+PGS+FGRS better than that of PGS+FGRS on test_iPSYCH1?
MDD	train_valid	test_iPSYCH1	Linear	GLN+PGS+FGRS	GLN+bigstatsr+PGS+FGRS	AUROC	0.619285	1	0.619285	ns	Model2 <= Model1	Model2 > Model1		Is the AUROC of GLN+bigstatsr+PGS+FGRS better than that of GLN+PGS+FGRS on test_iPSYCH1?
SCZ	train_valid	test_iPSYCH1	Linear	GLN	GLN+bigstatsr	AUROC	0.1821	1	0.45525	ns	Model2 <= Model1	Model2 > Model1		Is the AUROC of GLN+bigstatsr better than that of GLN on test_iPSYCH1?
SCZ	train_valid	test_iPSYCH1	Linear	PGS	PGS+FGRS	AUROC	0.06063	1	0.30315	ns	Model2 <= Model1	Model2 > Model1		Is the AUROC of PGS+FGRS better than that of PGS on test_iPSYCH1?
SCZ	train_valid	test_iPSYCH1	Linear	PGS+FGRS	GLN+PGS+FGRS	AUROC	0.454396	1	0.528947	ns	Model2 <= Model1	Model2 > Model1		Is the AUROC of GLN+PGS+FGRS better than that of PGS+FGRS on test_iPSYCH1?
SCZ	train_valid	test_iPSYCH1	Linear	GLN+PGS+FGRS	GLN+bigstatsr+PGS+FGRS	AUROC	0.490221	1	0.528947	ns	Model2 <= Model1	Model2 > Model1		Is the AUROC of GLN+bigstatsr+PGS+FGRS better than that of GLN+PGS+FGRS on test_iPSYCH1?
ADHD	train_valid	test_iPSYCH1	Linear	GLN	GLN+bigstatsr	R2	0.145187	1	0.579914	ns	Model2 <= Model1	Model2 > Model1	Linear	Is the R2 of GLN+bigstatsr better than that of GLN on test_iPSYCH1?
ADHD	train_valid	test_iPSYCH1	Linear	FGRS	PGS+FGRS	R2	0.4601	1	0.579914	ns	Model2 <= Model1	Model2 > Model1	Linear	Is the R2 of PGS+FGRS better than that of FGRS on test_iPSYCH1?
ADHD	train_valid	test_iPSYCH1	Linear	PGS+FGRS	GLN+PGS+FGRS	R2	0.05144	1	0.342933	ns	Model2 <= Model1	Model2 > Model1	Linear	Is the R2 of GLN+PGS+FGRS better than that of PGS+FGRS on test_iPSYCH1?
ADHD	train_valid	test_iPSYCH1	Linear	GLN+PGS+FGRS	GLN+bigstatsr+PGS+FGRS	R2	0.276898	1	0.579914	ns	Model2 <= Model1	Model2 > Model1	Linear	Is the R2 of GLN+bigstatsr+PGS+FGRS better than that of GLN+PGS+FGRS on test_iPSYCH1?
ASD	train_valid	test_iPSYCH1	Linear	GLN	GLN+bigstatsr	R2	0.395507	1	0.579914	ns	Model2 <= Model1	Model2 > Model1	Linear	Is the R2 of GLN+bigstatsr better than that of GLN on test_iPSYCH1?
ASD	train_valid	test_iPSYCH1	Linear	FGRS	PGS+FGRS	R2	0.309327	1	0.579914	ns	Model2 <= Model1	Model2 > Model1	Linear	Is the R2 of PGS+FGRS better than that of FGRS on test_iPSYCH1?
ASD	train_valid	test_iPSYCH1	Linear	PGS+FGRS	GLN+PGS+FGRS	R2	0.20262	1	0.579914	ns	Model2 <= Model1	Model2 > Model1	Linear	Is the R2 of GLN+PGS+FGRS better than that of PGS+FGRS on test_iPSYCH1?
ASD	train_valid	test_iPSYCH1	Linear	GLN+PGS+FGRS	GLN+bigstatsr+PGS+FGRS	R2	0.477221	1	0.579914	ns	Model2 <= Model1	Model2 > Model1	Linear	Is the R2 of GLN+bigstatsr+PGS+FGRS better than that of GLN+PGS+FGRS on test_iPSYCH1?
BIP	train_valid	test_iPSYCH1	Linear	GLN	GLN+bigstatsr	R2	0.385273	1	0.579914	ns	Model2 <= Model1	Model2 > Model1	Linear	Is the R2 of GLN+bigstatsr better than that of GLN on test_iPSYCH1?
BIP	train_valid	test_iPSYCH1	Linear	FGRS	PGS+FGRS	R2	0.3374	1	0.579914	ns	Model2 <= Model1	Model2 > Model1	Linear	Is the R2 of PGS+FGRS better than that of FGRS on test_iPSYCH1?
BIP	train_valid	test_iPSYCH1	Linear	PGS+FGRS	GLN+PGS+FGRS	R2	0.492927	1	0.579914	ns	Model2 <= Model1	Model2 > Model1	Linear	Is the R2 of GLN+PGS+FGRS better than that of PGS+FGRS on test_iPSYCH1?
BIP	train_valid	test_iPSYCH1	Linear	GLN+PGS+FGRS	GLN+bigstatsr+PGS+FGRS	R2	0.62788	1	0.660926	ns	Model2 <= Model1	Model2 > Model1	Linear	Is the R2 of GLN+bigstatsr+PGS+FGRS better than that of GLN+PGS+FGRS on test_iPSYCH1?
MDD	train_valid	test_iPSYCH1	Linear	GLN	GLN+bigstatsr	R2	0.241049	1	0.579914	ns	Model2 <= Model1	Model2 > Model1	Linear	Is the R2 of GLN+bigstatsr better than that of GLN on test_iPSYCH1?
MDD	train_valid	test_iPSYCH1	Linear	PGS	PGS+FGRS	R2	0.00239	0.0478	0.0478	0.0478	Model2 <= Model1	Model2 > Model1	Linear	Is the R2 of PGS+FGRS better than that of PGS on test_iPSYCH1?
MDD	train_valid	test_iPSYCH1	Linear	PGS+FGRS	GLN+PGS+FGRS	R2	0.347759	1	0.579914	ns	Model2 <= Model1	Model2 > Model1	Linear	Is the R2 of GLN+PGS+FGRS better than that of PGS+FGRS on test_iPSYCH1?
MDD	train_valid	test_iPSYCH1	Linear	GLN+PGS+FGRS	GLN+bigstatsr+PGS+FGRS	R2	0.686459	1	0.686459	ns	Model2 <= Model1	Model2 > Model1	Linear	Is the R2 of GLN+bigstatsr+PGS+FGRS better than that of GLN+PGS+FGRS on test_iPSYCH1?
SCZ	train_valid	test_iPSYCH1	Linear	GLN	GLN+bigstatsr	R2	0.2036	1	0.579914	ns	Model2 <= Model1	Model2 > Model1	Linear	Is the R2 of GLN+bigstatsr better than that of GLN on test_iPSYCH1?
SCZ	train_valid	test_iPSYCH1	Linear	PGS	PGS+FGRS	R2	0.007966	0.15932	0.07966	ns	Model2 <= Model1	Model2 > Model1	Linear	Is the R2 of PGS+FGRS better than that of PGS on test_iPSYCH1?
SCZ	train_valid	test_iPSYCH1	Linear	PGS+FGRS	GLN+PGS+FGRS	R2	0.491232	1	0.579914	ns	Model2 <= Model1	Model2 > Model1	Linear	Is the R2 of GLN+PGS+FGRS better than that of PGS+FGRS on test_iPSYCH1?
SCZ	train_valid	test_iPSYCH1	Linear	GLN+PGS+FGRS	GLN+bigstatsr+PGS+FGRS	R2	0.567021	1	0.630023	ns	Model2 <= Model1	Model2 > Model1	Linear	Is the R2 of GLN+bigstatsr+PGS+FGRS better than that of GLN+PGS+FGRS on test_iPSYCH1?

## Sheet: TS8 Perf drop DL-Lin int test
Table S8: Difference in AUROC and R2 of DL and Linear integrations on test iPSYCH1 and pvalues
Diagnosis	Features	avg_metric_DL	avg_metric_Linear	std_metric_DL	std_metric_Linear	lower_metric_DL	lower_metric_Linear	upper_metric_DL	upper_metric_Linear	diff_avg	std_diff	lower_diff	upper_diff	p_value	p_value_fdr_all	p.adj	H0	H1	Model1	Model2	CV	Split_trained	Split_eval	p_value_bonf_all	metric	Question
ADHD	GLN+PGS+FGRS	0.659292	0.678732	0.00896574	0.00889519	0.641672	0.661526	0.677153	0.696192	0.0194394	0.0126297	-0.00531476	0.0441936	0.93793	0.93793	ns	Model 2 <= Model 1	Model 2 > Model 1	Linear	DL	5-CV	train_valid	test_iPSYCH1	1	AUROC	Is the AUROC of the DL integration of GLN+PGS+FGRS higher than that of the Linear integration?
ADHD	GLN+bigstatsr	0.617958	0.621307	0.00907637	0.00921792	0.600159	0.603066	0.635712	0.63909	0.0033484	0.0129364	-0.0220069	0.0287037	0.603235	0.923411	ns	Model 2 <= Model 1	Model 2 > Model 1	Linear	DL	5-CV	train_valid	test_iPSYCH1	1	AUROC	Is the AUROC of the DL integration of GLN+bigstatsr higher than that of the Linear integration?
ADHD	GLN+bigstatsr+PGS+FGRS	0.670388	0.684145	0.0090789	0.00880872	0.652264	0.666896	0.688129	0.701386	0.0137568	0.0126499	-0.0110369	0.0385506	0.86185	0.923411	ns	Model 2 <= Model 1	Model 2 > Model 1	Linear	DL	5-CV	train_valid	test_iPSYCH1	1	AUROC	Is the AUROC of the DL integration of GLN+bigstatsr+PGS+FGRS higher than that of the Linear integration?
ASD	GLN+PGS+FGRS	0.589539	0.599647	0.00994072	0.0100273	0.570156	0.580054	0.609091	0.619143	0.010108	0.0141197	-0.0175666	0.0377826	0.76301	0.923411	ns	Model 2 <= Model 1	Model 2 > Model 1	Linear	DL	5-CV	train_valid	test_iPSYCH1	1	AUROC	Is the AUROC of the DL integration of GLN+PGS+FGRS higher than that of the Linear integration?
ASD	GLN+bigstatsr	0.562234	0.560111	0.00980367	0.00985758	0.542871	0.540944	0.581587	0.57933	-0.00212302	0.0139027	-0.0293722	0.0251262	0.439721	0.923411	ns	Model 2 <= Model 1	Model 2 > Model 1	Linear	DL	5-CV	train_valid	test_iPSYCH1	1	AUROC	Is the AUROC of the DL integration of GLN+bigstatsr higher than that of the Linear integration?
ASD	GLN+bigstatsr+PGS+FGRS	0.589888	0.601471	0.00999347	0.00993021	0.570075	0.581431	0.609947	0.620513	0.0115829	0.0140882	-0.0160301	0.0391958	0.79565	0.923411	ns	Model 2 <= Model 1	Model 2 > Model 1	Linear	DL	5-CV	train_valid	test_iPSYCH1	1	AUROC	Is the AUROC of the DL integration of GLN+bigstatsr+PGS+FGRS higher than that of the Linear integration?
MDD	GLN+PGS+FGRS	0.638893	0.643186	0.00856062	0.00851738	0.62207	0.626371	0.655523	0.659833	0.00429275	0.012076	-0.0193762	0.0279617	0.639705	0.923411	ns	Model 2 <= Model 1	Model 2 > Model 1	Linear	DL	5-CV	train_valid	test_iPSYCH1	1	AUROC	Is the AUROC of the DL integration of GLN+PGS+FGRS higher than that of the Linear integration?
MDD	GLN+bigstatsr	0.568757	0.572216	0.00881802	0.00889475	0.551267	0.554659	0.585922	0.589418	0.00345818	0.0125249	-0.0210907	0.0280071	0.607918	0.923411	ns	Model 2 <= Model 1	Model 2 > Model 1	Linear	DL	5-CV	train_valid	test_iPSYCH1	1	AUROC	Is the AUROC of the DL integration of GLN+bigstatsr higher than that of the Linear integration?
MDD	GLN+bigstatsr+PGS+FGRS	0.640635	0.639553	0.0084738	0.00844211	0.623891	0.623078	0.656995	0.655974	-0.00108236	0.0119614	-0.0245267	0.0223619	0.463941	0.923411	ns	Model 2 <= Model 1	Model 2 > Model 1	Linear	DL	5-CV	train_valid	test_iPSYCH1	1	AUROC	Is the AUROC of the DL integration of GLN+bigstatsr+PGS+FGRS higher than that of the Linear integration?
BIP	GLN+PGS+FGRS	0.656125	0.657563	0.0234413	0.0234565	0.608885	0.611067	0.701825	0.702958	0.00143879	0.0331617	-0.0635582	0.0664358	0.517114	0.923411	ns	Model 2 <= Model 1	Model 2 > Model 1	Linear	DL	5-CV	train_valid	test_iPSYCH1	1	AUROC	Is the AUROC of the DL integration of GLN+PGS+FGRS higher than that of the Linear integration?
BIP	GLN+bigstatsr+PGS+FGRS	0.625857	0.65753	0.0224345	0.0232897	0.580731	0.611795	0.669499	0.703066	0.0316728	0.0323375	-0.0317088	0.0950544	0.83688	0.923411	ns	Model 2 <= Model 1	Model 2 > Model 1	Linear	DL	5-CV	train_valid	test_iPSYCH1	1	AUROC	Is the AUROC of the DL integration of GLN+bigstatsr+PGS+FGRS higher than that of the Linear integration?
BIP	GLN+bigstatsr	0.531767	0.538148	0.0292748	0.0238588	0.471994	0.487042	0.581406	0.582805	0.00638128	0.0377658	-0.0676397	0.0804023	0.548311	0.923411	ns	Model 2 <= Model 1	Model 2 > Model 1	Linear	DL	5-CV	train_valid	test_iPSYCH1	1	AUROC	Is the AUROC of the DL integration of GLN+bigstatsr higher than that of the Linear integration?
SCZ	GLN+PGS+FGRS	0.627193	0.633984	0.0185783	0.0187922	0.590033	0.596537	0.663511	0.670117	0.00679097	0.0264254	-0.0450028	0.0585847	0.60214	0.923411	ns	Model 2 <= Model 1	Model 2 > Model 1	Linear	DL	5-CV	train_valid	test_iPSYCH1	1	AUROC	Is the AUROC of the DL integration of GLN+PGS+FGRS higher than that of the Linear integration?
SCZ	GLN+bigstatsr+PGS+FGRS	0.629379	0.634596	0.0186829	0.0188133	0.592981	0.597146	0.664701	0.671111	0.00521701	0.026514	-0.0467504	0.0571844	0.578779	0.923411	ns	Model 2 <= Model 1	Model 2 > Model 1	Linear	DL	5-CV	train_valid	test_iPSYCH1	1	AUROC	Is the AUROC of the DL integration of GLN+bigstatsr+PGS+FGRS higher than that of the Linear integration?
SCZ	GLN+bigstatsr	0.533596	0.557347	0.0208354	0.018037	0.484912	0.522866	0.570853	0.592645	0.0237506	0.0275581	-0.0302632	0.0777645	0.81146	0.923411	ns	Model 2 <= Model 1	Model 2 > Model 1	Linear	DL	5-CV	train_valid	test_iPSYCH1	1	AUROC	Is the AUROC of the DL integration of GLN+bigstatsr higher than that of the Linear integration?
ADHD	GLN+PGS+FGRS	0.0735485	0.0811998	0.00778989	0.00794075	0.0589849	0.0662647	0.089597	0.0973925	0.00765126	0.0111238	-0.0141513	0.0294538	0.754917	0.914375	ns	Model 2 <= Model 1	Model 2 > Model 1	Linear	DL	5-CV	train_valid	test_iPSYCH1	1	R2	Is the R2 of the DL integration of GLN+PGS+FGRS higher than that of the Linear integration?
ADHD	GLN+bigstatsr	0.037498	0.0388477	0.0055659	0.00576444	0.0271657	0.0280808	0.048971	0.0506489	0.00134973	0.00801299	-0.0143557	0.0170552	0.56781	0.914375	ns	Model 2 <= Model 1	Model 2 > Model 1	Linear	DL	5-CV	train_valid	test_iPSYCH1	1	R2	Is the R2 of the DL integration of GLN+bigstatsr higher than that of the Linear integration?
ADHD	GLN+bigstatsr+PGS+FGRS	0.0818868	0.0879189	0.0082121	0.00815496	0.0662452	0.0723462	0.0985524	0.104417	0.00603217	0.0115733	-0.0166516	0.0287159	0.699841	0.914375	ns	Model 2 <= Model 1	Model 2 > Model 1	Linear	DL	5-CV	train_valid	test_iPSYCH1	1	R2	Is the R2 of the DL integration of GLN+bigstatsr+PGS+FGRS higher than that of the Linear integration?
ASD	GLN+PGS+FGRS	0.0233492	0.028502	0.00431812	0.00469451	0.0154939	0.0196578	0.0322566	0.0381104	0.00515282	0.00637844	-0.00734893	0.0176546	0.790878	0.914375	ns	Model 2 <= Model 1	Model 2 > Model 1	Linear	DL	5-CV	train_valid	test_iPSYCH1	1	R2	Is the R2 of the DL integration of GLN+PGS+FGRS higher than that of the Linear integration?
ASD	GLN+bigstatsr	0.00717545	0.00726272	0.00230586	0.00233605	0.00318328	0.00327366	0.0121696	0.0122688	8.72661e-05	0.00328239	-0.00634622	0.00652075	0.5108	0.914375	ns	Model 2 <= Model 1	Model 2 > Model 1	Linear	DL	5-CV	train_valid	test_iPSYCH1	1	R2	Is the R2 of the DL integration of GLN+bigstatsr higher than that of the Linear integration?
ASD	GLN+bigstatsr+PGS+FGRS	0.0255446	0.0288474	0.00442215	0.00470719	0.0173801	0.0200148	0.0346016	0.0381747	0.00330285	0.00645857	-0.00935594	0.0159616	0.696402	0.914375	ns	Model 2 <= Model 1	Model 2 > Model 1	Linear	DL	5-CV	train_valid	test_iPSYCH1	1	R2	Is the R2 of the DL integration of GLN+bigstatsr+PGS+FGRS higher than that of the Linear integration?
MDD	GLN+PGS+FGRS	0.0732355	0.0773817	0.00861918	0.00876769	0.0569432	0.0606981	0.0907673	0.0951216	0.00414615	0.0122948	-0.0199517	0.028244	0.633034	0.914375	ns	Model 2 <= Model 1	Model 2 > Model 1	Linear	DL	5-CV	train_valid	test_iPSYCH1	1	R2	Is the R2 of the DL integration of GLN+PGS+FGRS higher than that of the Linear integration?
MDD	GLN+bigstatsr	0.0175212	0.0195489	0.00437599	0.00468387	0.00957532	0.0111433	0.0267554	0.0293842	0.00202764	0.00640998	-0.0105359	0.0145912	0.623159	0.914375	ns	Model 2 <= Model 1	Model 2 > Model 1	Linear	DL	5-CV	train_valid	test_iPSYCH1	1	R2	Is the R2 of the DL integration of GLN+bigstatsr higher than that of the Linear integration?
MDD	GLN+bigstatsr+PGS+FGRS	0.0744735	0.0714953	0.0085374	0.00840954	0.0583214	0.0555597	0.091674	0.0883967	-0.0029782	0.0119836	-0.0264661	0.0205097	0.401442	0.914375	ns	Model 2 <= Model 1	Model 2 > Model 1	Linear	DL	5-CV	train_valid	test_iPSYCH1	1	R2	Is the R2 of the DL integration of GLN+bigstatsr+PGS+FGRS higher than that of the Linear integration?
BIP	GLN+PGS+FGRS	0.0794861	0.136145	0.0226885	0.0383809	0.0390954	0.0691105	0.128556	0.218117	0.0566593	0.0445854	-0.0307282	0.144047	0.90376	0.968314	ns	Model 2 <= Model 1	Model 2 > Model 1	Linear	DL	5-CV	train_valid	test_iPSYCH1	1	R2	Is the R2 of the DL integration of GLN+PGS+FGRS higher than that of the Linear integration?
BIP	GLN+bigstatsr+PGS+FGRS	0.0283738	0.119458	0.0101103	0.0332071	0.010948	0.0618245	0.0504981	0.191331	0.0910842	0.0347121	0.0230485	0.15912	0.99933	0.99933	ns	Model 2 <= Model 1	Model 2 > Model 1	Linear	DL	5-CV	train_valid	test_iPSYCH1	1	R2	Is the R2 of the DL integration of GLN+bigstatsr+PGS+FGRS higher than that of the Linear integration?
BIP	GLN+bigstatsr	0.00268731	0.00286203	0.00266038	0.00311927	1.09379e-05	6.75329e-06	0.00972258	0.0112094	0.000174724	0.00409969	-0.00786067	0.00821012	0.498435	0.914375	ns	Model 2 <= Model 1	Model 2 > Model 1	Linear	DL	5-CV	train_valid	test_iPSYCH1	1	R2	Is the R2 of the DL integration of GLN+bigstatsr higher than that of the Linear integration?
SCZ	GLN+PGS+FGRS	0.0523978	0.0523201	0.0144543	0.0153453	0.0269363	0.0257363	0.0828695	0.0851839	-7.76503e-05	0.0210809	-0.0413963	0.041241	0.495	0.914375	ns	Model 2 <= Model 1	Model 2 > Model 1	Linear	DL	5-CV	train_valid	test_iPSYCH1	1	R2	Is the R2 of the DL integration of GLN+PGS+FGRS higher than that of the Linear integration?
SCZ	GLN+bigstatsr+PGS+FGRS	0.0487878	0.0486069	0.0133446	0.012791	0.025852	0.0259279	0.0777776	0.0759544	-0.00018087	0.0184848	-0.0364111	0.0360494	0.499509	0.914375	ns	Model 2 <= Model 1	Model 2 > Model 1	Linear	DL	5-CV	train_valid	test_iPSYCH1	1	R2	Is the R2 of the DL integration of GLN+bigstatsr+PGS+FGRS higher than that of the Linear integration?
SCZ	GLN+bigstatsr	0.00261459	0.00578751	0.0021934	0.00348677	2.5575e-05	0.000740024	0.00808555	0.014277	0.00317291	0.0041193	-0.0049009	0.0112467	0.792458	0.914375	ns	Model 2 <= Model 1	Model 2 > Model 1	Linear	DL	5-CV	train_valid	test_iPSYCH1	1	R2	Is the R2 of the DL integration of GLN+bigstatsr higher than that of the Linear integration?

## Sheet: TS9 Perf drop eval set Lin-DL
Table S9: Difference in AUROC and R2 of DL and Linear integrations on test iPSYCH1 vs iPSYCH2 and pvalues
Diagnosis	Features	metric	Model1	Model2	diff_avg	std_diff	lower_diff	upper_diff	p_value_fdr_all	p.adj	H0	H1	Question	Model	Interaction	Integration	avg_metric_iPSYCH2	avg_metric_test_iPSYCH1	std_metric_iPSYCH2	std_metric_test_iPSYCH1	lower_metric_iPSYCH2	lower_metric_test_iPSYCH1	upper_metric_iPSYCH2	upper_metric_test_iPSYCH1	CV	Split_trained	Model_type	p_value
ADHD	GLN+bigstatsr	AUROC	iPSYCH2	test_iPSYCH1	0.0183935	0.00998908	-0.00118512	0.0379721	0.083425	ns	Model 2 <= Model 1	Model 2 > Model 1	Is the AUROC on the test_iPSYCH1 set higher than that on the iPSYCH2 set?	Logreg	Inter	Linear	0.602913	0.621307	0.00384861	0.00921792	0.595339	0.603066	0.610466	0.63909	5-CV	train_valid	Linear	0.03337
ADHD	GLN+bigstatsr	AUROC	iPSYCH2	test_iPSYCH1	0.0509732	0.00987323	0.0316217	0.0703248	0	0.0e+00	Model 2 <= Model 1	Model 2 > Model 1	Is the AUROC on the test_iPSYCH1 set higher than that on the iPSYCH2 set?	EIR	Inter	DL	0.566985	0.617958	0.00388591	0.00907637	0.559311	0.600159	0.574601	0.635712	5-CV	train_valid	DL	0
ADHD	GLN+PGS+FGRS	AUROC	iPSYCH2	test_iPSYCH1	0.0139673	0.00966062	-0.00496756	0.0329021	0.171946	ns	Model 2 <= Model 1	Model 2 > Model 1	Is the AUROC on the test_iPSYCH1 set higher than that on the iPSYCH2 set?	Logreg	Inter	Linear	0.664764	0.678732	0.00376869	0.00889519	0.657367	0.661526	0.67205	0.696192	5-CV	train_valid	Linear	0.07451
ADHD	GLN+PGS+FGRS	AUROC	iPSYCH2	test_iPSYCH1	0.0384158	0.00982214	0.0191644	0.0576672	0.0002226	2.2e-04	Model 2 <= Model 1	Model 2 > Model 1	Is the AUROC on the test_iPSYCH1 set higher than that on the iPSYCH2 set?	EIR	Inter	DL	0.620876	0.659292	0.00401124	0.00896574	0.613029	0.641672	0.628741	0.677153	5-CV	train_valid	DL	2.226e-05
ADHD	GLN+bigstatsr+PGS+FGRS	AUROC	iPSYCH2	test_iPSYCH1	0.0237016	0.00961997	0.00484645	0.0425567	0.0222867	2.2e-02	Model 2 <= Model 1	Model 2 > Model 1	Is the AUROC on the test_iPSYCH1 set higher than that on the iPSYCH2 set?	Logreg	Inter	Linear	0.660443	0.684145	0.00386657	0.00880872	0.652947	0.666896	0.668079	0.701386	5-CV	train_valid	Linear	0.006686
ADHD	GLN+bigstatsr+PGS+FGRS	AUROC	iPSYCH2	test_iPSYCH1	0.0367624	0.00990036	0.0173577	0.0561671	0.0013455	1.3e-03	Model 2 <= Model 1	Model 2 > Model 1	Is the AUROC on the test_iPSYCH1 set higher than that on the iPSYCH2 set?	EIR	Inter	DL	0.633625	0.670388	0.00394852	0.0090789	0.625877	0.652264	0.64156	0.688129	5-CV	train_valid	DL	0.0001794
ASD	GLN+bigstatsr	AUROC	iPSYCH2	test_iPSYCH1	-0.00189946	0.0106993	-0.02287	0.0190711	0.667381	ns	Model 2 <= Model 1	Model 2 > Model 1	Is the AUROC on the test_iPSYCH1 set higher than that on the iPSYCH2 set?	Logreg	Inter	Linear	0.56201	0.560111	0.00415964	0.00985758	0.553849	0.540944	0.570153	0.57933	5-CV	train_valid	Linear	0.56836
ASD	GLN+bigstatsr	AUROC	iPSYCH2	test_iPSYCH1	0.0247514	0.0106811	0.00381655	0.0456863	0.0289364	2.9e-02	Model 2 <= Model 1	Model 2 > Model 1	Is the AUROC on the test_iPSYCH1 set higher than that on the iPSYCH2 set?	EIR	Inter	DL	0.537482	0.562234	0.00423946	0.00980367	0.529021	0.542871	0.545888	0.581587	5-CV	train_valid	DL	0.01061
ASD	GLN+PGS+FGRS	AUROC	iPSYCH2	test_iPSYCH1	-0.00358309	0.0108909	-0.0249292	0.017763	0.685371	ns	Model 2 <= Model 1	Model 2 > Model 1	Is the AUROC on the test_iPSYCH1 set higher than that on the iPSYCH2 set?	Logreg	Inter	Linear	0.60323	0.599647	0.0042501	0.0100273	0.594907	0.580054	0.611523	0.619143	5-CV	train_valid	Linear	0.628654
ASD	GLN+PGS+FGRS	AUROC	iPSYCH2	test_iPSYCH1	0.00340659	0.0108324	-0.0178249	0.0246381	0.559407	ns	Model 2 <= Model 1	Model 2 > Model 1	Is the AUROC on the test_iPSYCH1 set higher than that on the iPSYCH2 set?	EIR	Inter	DL	0.586132	0.589539	0.00430384	0.00994072	0.577746	0.570156	0.594537	0.609091	5-CV	train_valid	DL	0.376651
ASD	GLN+bigstatsr+PGS+FGRS	AUROC	iPSYCH2	test_iPSYCH1	-0.00230638	0.0107952	-0.023465	0.0188522	0.667381	ns	Model 2 <= Model 1	Model 2 > Model 1	Is the AUROC on the test_iPSYCH1 set higher than that on the iPSYCH2 set?	Logreg	Inter	Linear	0.603777	0.601471	0.00423409	0.00993021	0.595358	0.581431	0.612216	0.620513	5-CV	train_valid	Linear	0.578397
ASD	GLN+bigstatsr+PGS+FGRS	AUROC	iPSYCH2	test_iPSYCH1	0.00126784	0.0108976	-0.0200915	0.0226272	0.566072	ns	Model 2 <= Model 1	Model 2 > Model 1	Is the AUROC on the test_iPSYCH1 set higher than that on the iPSYCH2 set?	EIR	Inter	DL	0.58862	0.589888	0.00434616	0.00999347	0.58008	0.570075	0.597148	0.609947	5-CV	train_valid	DL	0.452858
BIP	GLN+bigstatsr	AUROC	iPSYCH2	test_iPSYCH1	0.00821974	0.0253929	-0.0415504	0.0579899	0.559407	ns	Model 2 <= Model 1	Model 2 > Model 1	Is the AUROC on the test_iPSYCH1 set higher than that on the iPSYCH2 set?	Logreg	No-Inter	Linear	0.529929	0.538148	0.00869238	0.0238588	0.513689	0.487042	0.546048	0.582805	5-CV	train_valid	Linear	0.35818
BIP	GLN+bigstatsr	AUROC	iPSYCH2	test_iPSYCH1	0.0105854	0.030422	-0.0490417	0.0702125	0.559407	ns	Model 2 <= Model 1	Model 2 > Model 1	Is the AUROC on the test_iPSYCH1 set higher than that on the iPSYCH2 set?	EIR	Inter	DL	0.521182	0.531767	0.00827551	0.0292748	0.504855	0.471994	0.53724	0.581406	5-CV	train_valid	DL	0.31127
BIP	GLN+PGS+FGRS	AUROC	iPSYCH2	test_iPSYCH1	0.0055569	0.0247938	-0.043039	0.0541528	0.559407	ns	Model 2 <= Model 1	Model 2 > Model 1	Is the AUROC on the test_iPSYCH1 set higher than that on the iPSYCH2 set?	Logreg	No-Inter	Linear	0.652006	0.657563	0.00803291	0.0234565	0.636333	0.611067	0.667683	0.702958	5-CV	train_valid	Linear	0.406394
BIP	GLN+PGS+FGRS	AUROC	iPSYCH2	test_iPSYCH1	0.0067086	0.0248289	-0.041956	0.0553732	0.559407	ns	Model 2 <= Model 1	Model 2 > Model 1	Is the AUROC on the test_iPSYCH1 set higher than that on the iPSYCH2 set?	EIR	Inter	DL	0.649416	0.656125	0.00818399	0.0234413	0.633169	0.608885	0.665593	0.701825	5-CV	train_valid	DL	0.386533
BIP	GLN+bigstatsr+PGS+FGRS	AUROC	iPSYCH2	test_iPSYCH1	0.00556314	0.0246567	-0.042764	0.0538903	0.559407	ns	Model 2 <= Model 1	Model 2 > Model 1	Is the AUROC on the test_iPSYCH1 set higher than that on the iPSYCH2 set?	Logreg	No-Inter	Linear	0.651967	0.65753	0.0080959	0.0232897	0.636134	0.611795	0.667512	0.703066	5-CV	train_valid	Linear	0.411156
BIP	GLN+bigstatsr+PGS+FGRS	AUROC	iPSYCH2	test_iPSYCH1	-0.0240688	0.0238395	-0.0707941	0.0226566	0.8467	ns	Model 2 <= Model 1	Model 2 > Model 1	Is the AUROC on the test_iPSYCH1 set higher than that on the iPSYCH2 set?	EIR	Inter	DL	0.649926	0.625857	0.00806304	0.0224345	0.633871	0.580731	0.66582	0.669499	5-CV	train_valid	DL	0.8467
MDD	GLN+bigstatsr	AUROC	iPSYCH2	test_iPSYCH1	0.0268649	0.0096284	0.00799321	0.0457365	0.0159	1.6e-02	Model 2 <= Model 1	Model 2 > Model 1	Is the AUROC on the test_iPSYCH1 set higher than that on the iPSYCH2 set?	Logreg	Inter	Linear	0.545351	0.572216	0.00368641	0.00889475	0.538083	0.554659	0.55258	0.589418	5-CV	train_valid	Linear	0.00265
MDD	GLN+bigstatsr	AUROC	iPSYCH2	test_iPSYCH1	0.0422894	0.00955913	0.0235535	0.0610253	0.0002226	2.2e-04	Model 2 <= Model 1	Model 2 > Model 1	Is the AUROC on the test_iPSYCH1 set higher than that on the iPSYCH2 set?	EIR	Inter	DL	0.526468	0.568757	0.00369046	0.00881802	0.519334	0.551267	0.533734	0.585922	5-CV	train_valid	DL	1.486e-05
MDD	GLN+PGS+FGRS	AUROC	iPSYCH2	test_iPSYCH1	0.0239027	0.00924329	0.00578589	0.0420196	0.021675	2.2e-02	Model 2 <= Model 1	Model 2 > Model 1	Is the AUROC on the test_iPSYCH1 set higher than that on the iPSYCH2 set?	Logreg	Inter	Linear	0.619283	0.643186	0.00359062	0.00851738	0.612149	0.626371	0.626265	0.659833	5-CV	train_valid	Linear	0.005433
MDD	GLN+PGS+FGRS	AUROC	iPSYCH2	test_iPSYCH1	0.0220187	0.00929272	0.00380492	0.0402324	0.025953	2.6e-02	Model 2 <= Model 1	Model 2 > Model 1	Is the AUROC on the test_iPSYCH1 set higher than that on the iPSYCH2 set?	EIR	Inter	DL	0.616875	0.638893	0.0036153	0.00856062	0.609763	0.62207	0.623841	0.655523	5-CV	train_valid	DL	0.008651
MDD	GLN+bigstatsr+PGS+FGRS	AUROC	iPSYCH2	test_iPSYCH1	0.023154	0.00918523	0.00515091	0.041157	0.021675	2.2e-02	Model 2 <= Model 1	Model 2 > Model 1	Is the AUROC on the test_iPSYCH1 set higher than that on the iPSYCH2 set?	Logreg	Inter	Linear	0.616399	0.639553	0.00361927	0.00844211	0.609231	0.623078	0.623455	0.655974	5-CV	train_valid	Linear	0.00578
MDD	GLN+bigstatsr+PGS+FGRS	AUROC	iPSYCH2	test_iPSYCH1	0.0237855	0.00919496	0.00576335	0.0418076	0.021675	2.2e-02	Model 2 <= Model 1	Model 2 > Model 1	Is the AUROC on the test_iPSYCH1 set higher than that on the iPSYCH2 set?	EIR	Inter	DL	0.61685	0.640635	0.00356959	0.0084738	0.609864	0.623891	0.623811	0.656995	5-CV	train_valid	DL	0.005604
SCZ	GLN+bigstatsr	AUROC	iPSYCH2	test_iPSYCH1	0.00728645	0.0188623	-0.0296836	0.0442565	0.559407	ns	Model 2 <= Model 1	Model 2 > Model 1	Is the AUROC on the test_iPSYCH1 set higher than that on the iPSYCH2 set?	Logreg	No-Inter	Linear	0.550061	0.557347	0.00551849	0.018037	0.539122	0.522866	0.560874	0.592645	5-CV	train_valid	Linear	0.34474
SCZ	GLN+bigstatsr	AUROC	iPSYCH2	test_iPSYCH1	-0.0138388	0.0215554	-0.0560874	0.0284097	0.766386	ns	Model 2 <= Model 1	Model 2 > Model 1	Is the AUROC on the test_iPSYCH1 set higher than that on the iPSYCH2 set?	EIR	Inter	DL	0.547435	0.533596	0.00552442	0.0208354	0.536518	0.484912	0.558314	0.570853	5-CV	train_valid	DL	0.74084
SCZ	GLN+PGS+FGRS	AUROC	iPSYCH2	test_iPSYCH1	0.00330179	0.0195861	-0.035087	0.0416906	0.559407	ns	Model 2 <= Model 1	Model 2 > Model 1	Is the AUROC on the test_iPSYCH1 set higher than that on the iPSYCH2 set?	Logreg	No-Inter	Linear	0.630683	0.633984	0.00552003	0.0187922	0.619649	0.596537	0.641438	0.670117	5-CV	train_valid	Linear	0.428879
SCZ	GLN+PGS+FGRS	AUROC	iPSYCH2	test_iPSYCH1	-0.00693079	0.0193696	-0.0448952	0.0310336	0.685371	ns	Model 2 <= Model 1	Model 2 > Model 1	Is the AUROC on the test_iPSYCH1 set higher than that on the iPSYCH2 set?	EIR	Inter	DL	0.634124	0.627193	0.00547961	0.0185783	0.623289	0.590033	0.644687	0.663511	5-CV	train_valid	DL	0.63968
SCZ	GLN+bigstatsr+PGS+FGRS	AUROC	iPSYCH2	test_iPSYCH1	0.00397815	0.0195984	-0.0344347	0.0423909	0.559407	ns	Model 2 <= Model 1	Model 2 > Model 1	Is the AUROC on the test_iPSYCH1 set higher than that on the iPSYCH2 set?	Logreg	No-Inter	Linear	0.630618	0.634596	0.00549136	0.0188133	0.619822	0.597146	0.641378	0.671111	5-CV	train_valid	Linear	0.41492
SCZ	GLN+bigstatsr+PGS+FGRS	AUROC	iPSYCH2	test_iPSYCH1	0.00584706	0.0194844	-0.0323423	0.0440364	0.559407	ns	Model 2 <= Model 1	Model 2 > Model 1	Is the AUROC on the test_iPSYCH1 set higher than that on the iPSYCH2 set?	EIR	Inter	DL	0.623532	0.629379	0.00553078	0.0186829	0.612704	0.592981	0.634216	0.664701	5-CV	train_valid	DL	0.381811
ADHD	GLN+bigstatsr	R2	iPSYCH2	test_iPSYCH1	0.0109551	0.00611513	-0.00103058	0.0229407	0.104767	ns	Model 2 <= Model 1	Model 2 > Model 1	Is the R2 on the test_iPSYCH1 set higher than that on the iPSYCH2 set?	Logreg	Inter	Linear	0.0278926	0.0388477	0.0020411	0.00576444	0.0239649	0.0280808	0.0319907	0.0506489	5-CV	train_valid	Linear	0.03143
ADHD	GLN+bigstatsr	R2	iPSYCH2	test_iPSYCH1	0.0255309	0.00572926	0.0143015	0.0367602	0	0.0e+00	Model 2 <= Model 1	Model 2 > Model 1	Is the R2 on the test_iPSYCH1 set higher than that on the iPSYCH2 set?	EIR	Inter	DL	0.0119671	0.037498	0.00135837	0.0055659	0.00943625	0.0271657	0.0147308	0.048971	5-CV	train_valid	DL	0
ADHD	GLN+PGS+FGRS	R2	iPSYCH2	test_iPSYCH1	-0.00778488	0.00871891	-0.0248739	0.00930418	0.96419	ns	Model 2 <= Model 1	Model 2 > Model 1	Is the R2 on the test_iPSYCH1 set higher than that on the iPSYCH2 set?	Logreg	Inter	Linear	0.0889847	0.0811998	0.00360052	0.00794075	0.0819716	0.0662647	0.0961042	0.0973925	5-CV	train_valid	Linear	0.815342
ADHD	GLN+PGS+FGRS	R2	iPSYCH2	test_iPSYCH1	-0.000547144	0.00850371	-0.0172144	0.0161201	0.730826	ns	Model 2 <= Model 1	Model 2 > Model 1	Is the R2 on the test_iPSYCH1 set higher than that on the iPSYCH2 set?	EIR	Inter	DL	0.0740957	0.0735485	0.00341038	0.00778989	0.0676296	0.0589849	0.0808266	0.089597	5-CV	train_valid	DL	0.534676
ADHD	GLN+bigstatsr+PGS+FGRS	R2	iPSYCH2	test_iPSYCH1	0.000320482	0.00892504	-0.0171726	0.0178136	0.730826	ns	Model 2 <= Model 1	Model 2 > Model 1	Is the R2 on the test_iPSYCH1 set higher than that on the iPSYCH2 set?	Logreg	Inter	Linear	0.0875985	0.0879189	0.00362669	0.00815496	0.0806377	0.0723462	0.0949861	0.104417	5-CV	train_valid	Linear	0.491206
ADHD	GLN+bigstatsr+PGS+FGRS	R2	iPSYCH2	test_iPSYCH1	0.00808499	0.00890241	-0.00936374	0.0255337	0.419481	ns	Model 2 <= Model 1	Model 2 > Model 1	Is the R2 on the test_iPSYCH1 set higher than that on the iPSYCH2 set?	EIR	Inter	DL	0.0738018	0.0818868	0.0034372	0.0082121	0.0672483	0.0662452	0.0806744	0.0985524	5-CV	train_valid	DL	0.181775
ASD	GLN+bigstatsr	R2	iPSYCH2	test_iPSYCH1	-0.000586037	0.00255869	-0.00560106	0.00442899	0.796387	ns	Model 2 <= Model 1	Model 2 > Model 1	Is the R2 on the test_iPSYCH1 set higher than that on the iPSYCH2 set?	Logreg	Inter	Linear	0.00784876	0.00726272	0.00104391	0.00233605	0.00590381	0.00327366	0.00998555	0.0122688	5-CV	train_valid	Linear	0.610563
ASD	GLN+bigstatsr	R2	iPSYCH2	test_iPSYCH1	0.00451111	0.00238533	-0.000164146	0.00918636	0.05826	ns	Model 2 <= Model 1	Model 2 > Model 1	Is the R2 on the test_iPSYCH1 set higher than that on the iPSYCH2 set?	EIR	Inter	DL	0.00266435	0.00717545	0.000610611	0.00230586	0.00155738	0.00318328	0.00396176	0.0121696	5-CV	train_valid	DL	0.015536
ASD	GLN+PGS+FGRS	R2	iPSYCH2	test_iPSYCH1	-0.00813688	0.00525917	-0.0184448	0.00217109	0.96419	ns	Model 2 <= Model 1	Model 2 > Model 1	Is the R2 on the test_iPSYCH1 set higher than that on the iPSYCH2 set?	Logreg	Inter	Linear	0.0366389	0.028502	0.00237075	0.00469451	0.0321531	0.0196578	0.0414901	0.0381104	5-CV	train_valid	Linear	0.935704
ASD	GLN+PGS+FGRS	R2	iPSYCH2	test_iPSYCH1	-0.00810012	0.00486194	-0.0176295	0.00142928	0.96419	ns	Model 2 <= Model 1	Model 2 > Model 1	Is the R2 on the test_iPSYCH1 set higher than that on the iPSYCH2 set?	EIR	Inter	DL	0.0314493	0.0233492	0.00223434	0.00431812	0.0271621	0.0154939	0.0358755	0.0322566	5-CV	train_valid	DL	0.9475
ASD	GLN+bigstatsr+PGS+FGRS	R2	iPSYCH2	test_iPSYCH1	-0.00752477	0.00526873	-0.0178515	0.00280193	0.96419	ns	Model 2 <= Model 1	Model 2 > Model 1	Is the R2 on the test_iPSYCH1 set higher than that on the iPSYCH2 set?	Logreg	Inter	Linear	0.0363722	0.0288474	0.00236681	0.00470719	0.0317735	0.0200148	0.041079	0.0381747	5-CV	train_valid	Linear	0.922279
ASD	GLN+bigstatsr+PGS+FGRS	R2	iPSYCH2	test_iPSYCH1	-0.00541813	0.00496106	-0.0151418	0.00430556	0.96419	ns	Model 2 <= Model 1	Model 2 > Model 1	Is the R2 on the test_iPSYCH1 set higher than that on the iPSYCH2 set?	EIR	Inter	DL	0.0309627	0.0255446	0.00224872	0.00442215	0.026615	0.0173801	0.0354703	0.0346016	5-CV	train_valid	DL	0.861442
BIP	GLN+bigstatsr	R2	iPSYCH2	test_iPSYCH1	0.000555002	0.0033269	-0.00596572	0.00707572	0.730826	ns	Model 2 <= Model 1	Model 2 > Model 1	Is the R2 on the test_iPSYCH1 set higher than that on the iPSYCH2 set?	Logreg	No-Inter	Linear	0.00230703	0.00286203	0.00115691	0.00311927	0.000535617	6.75329e-06	0.00498891	0.0112094	5-CV	train_valid	Linear	0.535939
BIP	GLN+bigstatsr	R2	iPSYCH2	test_iPSYCH1	0.0015221	0.00275446	-0.00387665	0.00692084	0.573997	ns	Model 2 <= Model 1	Model 2 > Model 1	Is the R2 on the test_iPSYCH1 set higher than that on the iPSYCH2 set?	EIR	Inter	DL	0.00116521	0.00268731	0.000713736	0.00266038	0.000131202	1.09379e-05	0.00286325	0.00972258	5-CV	train_valid	DL	0.344398
BIP	GLN+PGS+FGRS	R2	iPSYCH2	test_iPSYCH1	0.0597491	0.0395253	-0.0177204	0.137219	0.15828	ns	Model 2 <= Model 1	Model 2 > Model 1	Is the R2 on the test_iPSYCH1 set higher than that on the iPSYCH2 set?	Logreg	No-Inter	Linear	0.0763963	0.136145	0.00944204	0.0383809	0.0588173	0.0691105	0.0955959	0.218117	5-CV	train_valid	Linear	0.05276
BIP	GLN+PGS+FGRS	R2	iPSYCH2	test_iPSYCH1	0.0105492	0.023947	-0.0363869	0.0574853	0.573997	ns	Model 2 <= Model 1	Model 2 > Model 1	Is the R2 on the test_iPSYCH1 set higher than that on the iPSYCH2 set?	EIR	Inter	DL	0.0689369	0.0794861	0.00766101	0.0226885	0.0544939	0.0390954	0.0849702	0.128556	5-CV	train_valid	DL	0.34433
BIP	GLN+bigstatsr+PGS+FGRS	R2	iPSYCH2	test_iPSYCH1	0.0450184	0.0343145	-0.022238	0.112275	0.229282	ns	Model 2 <= Model 1	Model 2 > Model 1	Is the R2 on the test_iPSYCH1 set higher than that on the iPSYCH2 set?	Logreg	No-Inter	Linear	0.0744396	0.119458	0.00864718	0.0332071	0.058431	0.0618245	0.09201	0.191331	5-CV	train_valid	Linear	0.08407
BIP	GLN+bigstatsr+PGS+FGRS	R2	iPSYCH2	test_iPSYCH1	-0.0220429	0.0114651	-0.0445146	0.000428743	0.96419	ns	Model 2 <= Model 1	Model 2 > Model 1	Is the R2 on the test_iPSYCH1 set higher than that on the iPSYCH2 set?	EIR	Inter	DL	0.0504167	0.0283738	0.0054066	0.0101103	0.0402854	0.010948	0.0614606	0.0504981	5-CV	train_valid	DL	0.96419
MDD	GLN+bigstatsr	R2	iPSYCH2	test_iPSYCH1	0.0119253	0.0048394	0.00244007	0.0214105	0.02337	2.3e-02	Model 2 <= Model 1	Model 2 > Model 1	Is the R2 on the test_iPSYCH1 set higher than that on the iPSYCH2 set?	Logreg	Inter	Linear	0.00762359	0.0195489	0.00121702	0.00468387	0.00537284	0.0111433	0.0101451	0.0293842	5-CV	train_valid	Linear	0.002337
MDD	GLN+bigstatsr	R2	iPSYCH2	test_iPSYCH1	0.0148037	0.00443601	0.00610912	0.0234983	0.0003504	3.5e-04	Model 2 <= Model 1	Model 2 > Model 1	Is the R2 on the test_iPSYCH1 set higher than that on the iPSYCH2 set?	EIR	Inter	DL	0.00271754	0.0175212	0.000727267	0.00437599	0.00146125	0.00957532	0.00430197	0.0267554	5-CV	train_valid	DL	2.336e-05
MDD	GLN+PGS+FGRS	R2	iPSYCH2	test_iPSYCH1	0.0229353	0.00932196	0.00466427	0.0412064	0.034245	3.4e-02	Model 2 <= Model 1	Model 2 > Model 1	Is the R2 on the test_iPSYCH1 set higher than that on the iPSYCH2 set?	Logreg	Inter	Linear	0.0544463	0.0773817	0.00316649	0.00876769	0.0483667	0.0606981	0.0607753	0.0951216	5-CV	train_valid	Linear	0.005392
MDD	GLN+PGS+FGRS	R2	iPSYCH2	test_iPSYCH1	0.0213694	0.00915384	0.0034279	0.0393109	0.034245	3.4e-02	Model 2 <= Model 1	Model 2 > Model 1	Is the R2 on the test_iPSYCH1 set higher than that on the iPSYCH2 set?	EIR	Inter	DL	0.0518661	0.0732355	0.00308261	0.00861918	0.0459722	0.0569432	0.0579424	0.0907673	5-CV	train_valid	DL	0.006849
MDD	GLN+bigstatsr+PGS+FGRS	R2	iPSYCH2	test_iPSYCH1	0.0200533	0.00896136	0.00248903	0.0376176	0.0419186	4.2e-02	Model 2 <= Model 1	Model 2 > Model 1	Is the R2 on the test_iPSYCH1 set higher than that on the iPSYCH2 set?	Logreg	Inter	Linear	0.051442	0.0714953	0.00309606	0.00840954	0.0453939	0.0555597	0.0576557	0.0883967	5-CV	train_valid	Linear	0.009781
MDD	GLN+bigstatsr+PGS+FGRS	R2	iPSYCH2	test_iPSYCH1	0.0222353	0.00906582	0.00446627	0.0400043	0.034245	3.4e-02	Model 2 <= Model 1	Model 2 > Model 1	Is the R2 on the test_iPSYCH1 set higher than that on the iPSYCH2 set?	EIR	Inter	DL	0.0522382	0.0744735	0.00304991	0.0085374	0.0463027	0.0583214	0.0582814	0.091674	5-CV	train_valid	DL	0.005726
SCZ	GLN+bigstatsr	R2	iPSYCH2	test_iPSYCH1	0.000906372	0.00363159	-0.00621155	0.0080243	0.718454	ns	Model 2 <= Model 1	Model 2 > Model 1	Is the R2 on the test_iPSYCH1 set higher than that on the iPSYCH2 set?	Logreg	No-Inter	Linear	0.00488113	0.00578751	0.00101533	0.00348677	0.00303233	0.000740024	0.00701264	0.014277	5-CV	train_valid	Linear	0.455021
SCZ	GLN+bigstatsr	R2	iPSYCH2	test_iPSYCH1	-0.00105538	0.00235727	-0.00567562	0.00356487	0.905209	ns	Model 2 <= Model 1	Model 2 > Model 1	Is the R2 on the test_iPSYCH1 set higher than that on the iPSYCH2 set?	EIR	Inter	DL	0.00366997	0.00261459	0.000863539	0.0021934	0.00212892	2.5575e-05	0.00552617	0.00808555	5-CV	train_valid	DL	0.724167
SCZ	GLN+PGS+FGRS	R2	iPSYCH2	test_iPSYCH1	0.0082405	0.0157705	-0.0226696	0.0391506	0.573997	ns	Model 2 <= Model 1	Model 2 > Model 1	Is the R2 on the test_iPSYCH1 set higher than that on the iPSYCH2 set?	Logreg	No-Inter	Linear	0.0440796	0.0523201	0.00363714	0.0153453	0.0371756	0.0257363	0.0513786	0.0851839	5-CV	train_valid	Linear	0.321223
SCZ	GLN+PGS+FGRS	R2	iPSYCH2	test_iPSYCH1	0.00846548	0.0148572	-0.0206547	0.0375856	0.573997	ns	Model 2 <= Model 1	Model 2 > Model 1	Is the R2 on the test_iPSYCH1 set higher than that on the iPSYCH2 set?	EIR	Inter	DL	0.0439323	0.0523978	0.0034365	0.0144543	0.0373453	0.0269363	0.0507332	0.0828695	5-CV	train_valid	DL	0.29829
SCZ	GLN+bigstatsr+PGS+FGRS	R2	iPSYCH2	test_iPSYCH1	0.00703574	0.0131996	-0.0188355	0.032907	0.573997	ns	Model 2 <= Model 1	Model 2 > Model 1	Is the R2 on the test_iPSYCH1 set higher than that on the iPSYCH2 set?	Logreg	No-Inter	Linear	0.0415712	0.0486069	0.00325901	0.012791	0.0353509	0.0259279	0.0480933	0.0759544	5-CV	train_valid	Linear	0.31125
SCZ	GLN+bigstatsr+PGS+FGRS	R2	iPSYCH2	test_iPSYCH1	0.0127401	0.0136752	-0.0140633	0.0395435	0.419481	ns	Model 2 <= Model 1	Model 2 > Model 1	Is the R2 on the test_iPSYCH1 set higher than that on the iPSYCH2 set?	EIR	Inter	DL	0.0360477	0.0487878	0.0029886	0.0133446	0.0303651	0.025852	0.0420983	0.0777776	5-CV	train_valid	DL	0.17741

[truncated: 1 more sheets: TS10 SNP set creation]
